# Supplementary material for: 1-Phenyl-1H-pyrazole-4-carbaldehyde
Source: Acta Crystallogr Sect E Struct Rep Online. 2012 Mar 17;68(Pt 4):o1088. doi: 10.1107/S1600536812010896 (PMC3344042; doi:10.1107/S1600536812010896)
Supplement: Supplementary file 2 [file e-68-o1088-Isup2.hkl]

# 
# h,k,l, Fc-squared, Fo-squared, sigma(Fo-squared) and status flag 
# 
data_I
_shelx_title '  P21/n' 
_shelx_refln_list_code          4 
_shelx_F_calc_maximum      113.76 
_exptl_crystal_F_000       360.00 
_reflns_d_resolution_high  0.7683 
 
loop_ 
 _symmetry_equiv_pos_as_xyz 
 'x, y, z' 
 '-x+1/2, y+1/2, -z+1/2' 
 '-x, -y, -z' 
 'x-1/2, -y-1/2, z-1/2' 
 
_cell_length_a    11.1657 
_cell_length_b     5.0858 
_cell_length_c    15.3034 
_cell_angle_alpha  90.000 
_cell_angle_beta  111.130 
_cell_angle_gamma  90.000 
 
_shelx_F_squared_multiplier     1.000 
 
loop_ 
 _refln_index_h 
 _refln_index_k 
 _refln_index_l 
 _refln_F_squared_calc 
 _refln_F_squared_meas 
 _refln_F_squared_sigma 
 _refln_observed_status 
   2   0   0    12942.29    13337.37    137.57 o 
   4   0   0      991.26      936.65     12.46 o 
   6   0   0      582.54      697.31     51.19 o 
   8   0   0      685.62      643.86     17.88 o 
  10   0   0       91.61       85.34      7.60 o 
  12   0   0       25.62       19.33      7.48 o 
   1   1   0      222.45      219.49      9.53 o 
   2   1   0     2958.09     2914.53     24.57 o 
   3   1   0      197.63      188.03      3.87 o 
   4   1   0      848.52      909.00     14.42 o 
   5   1   0        4.21        3.54      0.83 o 
   6   1   0      804.27      851.44     11.04 o 
   7   1   0      124.00      122.40      4.39 o 
   8   1   0      675.70      638.56     10.78 o 
   9   1   0      181.39      178.11      9.49 o 
  10   1   0      723.31      669.20     25.24 o 
  11   1   0        1.84        5.98      2.86 o 
  12   1   0        0.00        0.68      2.75 o 
  13   1   0        1.51        0.08      5.65 o 
   0   2   0      438.67      438.17     17.75 o 
   1   2   0      196.20      164.57      7.67 o 
   2   2   0      511.36      507.32     26.11 o 
   3   2   0       63.44       71.28      5.07 o 
   4   2   0     1535.02     1615.71     29.37 o 
   5   2   0       38.19       39.63      3.63 o 
   6   2   0       10.41        9.77      2.49 o 
   7   2   0        9.68        5.51      1.64 o 
   8   2   0       49.26       50.01      4.81 o 
   9   2   0      152.16      152.70     12.68 o 
  10   2   0        4.83        8.25      2.25 o 
  11   2   0       68.40       58.38      8.23 o 
  12   2   0        4.76        3.53      3.07 o 
   1   3   0       10.97        8.40      2.12 o 
   2   3   0      121.52      118.17      8.00 o 
   3   3   0       16.91       12.97      1.64 o 
   4   3   0      306.66      310.08     17.83 o 
   5   3   0        4.83        4.77      1.59 o 
   6   3   0      238.13      275.43     11.40 o 
   7   3   0       36.45       40.23      4.34 o 
   8   3   0       62.23       57.26      5.45 o 
   9   3   0        0.16        1.33      2.26 o 
  10   3   0       39.43       36.54      8.64 o 
  11   3   0       52.97       55.24     11.62 o 
  12   3   0       48.01       67.43     13.28 o 
   0   4   0        7.19        6.68      3.10 o 
   1   4   0      124.34      136.34      9.94 o 
   2   4   0       45.42       46.55      5.88 o 
   3   4   0       28.91       28.56      3.65 o 
   4   4   0      392.63      374.30     21.39 o 
   5   4   0       17.29       21.16      3.76 o 
   6   4   0      428.58      434.01     17.45 o 
   7   4   0       13.75       13.95      2.73 o 
   8   4   0      196.86      193.43     12.08 o 
   9   4   0        1.01       -0.52      2.12 o 
  10   4   0       42.88       40.85      9.95 o 
   1   5   0        2.33        0.43      2.18 o 
   2   5   0       14.38       13.64      3.56 o 
   3   5   0        0.02       -0.09      1.35 o 
   4   5   0       50.50       51.46      6.40 o 
   5   5   0        2.14        2.94      1.63 o 
   6   5   0       35.76       41.37      5.94 o 
   7   5   0        9.74        9.60      2.19 o 
   8   5   0        4.36        5.15      3.12 o 
   0   6   0      185.40      203.82     21.84 o 
   1   6   0      125.33      133.45     12.51 o 
   2   6   0       93.88       93.97     14.30 o 
   3   6   0        0.17       -0.30      1.67 o 
   4   6   0        5.18        3.63      3.04 o 
   5   6   0        0.11       -0.60      2.54 o 
 -13   0   1      241.31      234.88     24.61 o 
 -11   0   1      140.26      134.82     16.95 o 
  -9   0   1      387.09      392.18     15.15 o 
  -7   0   1     1038.99     1061.71     34.81 o 
  -5   0   1       35.07       37.59      2.66 o 
  -3   0   1        4.00        5.34      1.64 o 
   1   0   1       23.47       24.46      2.33 o 
   3   0   1       75.18       71.46      3.37 o 
   5   0   1      128.24      140.05      5.98 o 
   7   0   1      122.84      128.40      7.13 o 
   9   0   1       44.16       31.30      3.40 o 
  11   0   1        8.31        8.43      5.27 o 
  13   0   1        8.71       17.90      7.99 o 
 -13   1   1        5.53        4.88      2.48 o 
 -12   1   1        2.10        1.89      2.98 o 
 -11   1   1       24.62       16.75      4.33 o 
 -10   1   1      122.86      123.91      6.33 o 
  -9   1   1        2.96        3.95      1.27 o 
  -8   1   1      377.11      393.73      8.63 o 
  -7   1   1      113.28      106.75      3.98 o 
  -6   1   1      102.65      106.29      3.63 o 
  -5   1   1       43.99       46.09      2.47 o 
  -4   1   1        4.32        2.06      0.63 o 
  -3   1   1     2037.58     1992.45     16.89 o 
  -2   1   1      169.68      140.15      9.63 o 
   0   1   1       70.20       64.06      3.38 o 
   1   1   1      640.60      630.36      7.89 o 
   2   1   1      321.63      320.83      5.45 o 
   3   1   1        0.60        0.51      0.44 o 
   4   1   1        1.16        1.12      0.45 o 
   5   1   1      118.08      119.98      3.82 o 
   6   1   1      466.95      454.05      8.09 o 
   7   1   1        0.04        0.06      0.48 o 
   8   1   1      242.70      223.10      9.42 o 
   9   1   1       55.63       47.72      6.91 o 
  10   1   1        0.39        3.04      3.13 o 
  11   1   1       80.90       75.20      9.32 o 
  12   1   1        6.93        8.88      4.06 o 
  13   1   1        0.90        1.26      2.15 o 
 -13   2   1       96.79       94.09     16.20 o 
 -12   2   1       70.18       52.30      8.12 o 
 -11   2   1      132.74      133.07      8.20 o 
 -10   2   1       45.70       46.47      5.67 o 
  -9   2   1       43.80       30.87      4.77 o 
  -8   2   1       33.52       32.03      4.30 o 
  -7   2   1        3.68        1.65      1.26 o 
  -6   2   1       41.70       40.26      2.60 o 
  -5   2   1      154.53      144.57      7.04 o 
  -4   2   1      152.86      165.84      8.15 o 
  -3   2   1      166.92      160.67      7.08 o 
  -2   2   1      104.45      119.07     10.06 o 
  -1   2   1     1407.98     1372.08     40.51 o 
   0   2   1       96.94       77.78      4.30 o 
   1   2   1       71.41       68.12      4.95 o 
   2   2   1      612.81      591.67     11.13 o 
   3   2   1      242.70      225.16      5.94 o 
   4   2   1       12.02       13.93      2.87 o 
   5   2   1       34.43       35.06      2.90 o 
   6   2   1        1.00       -0.21      2.12 o 
   7   2   1      163.87      169.68      6.92 o 
   8   2   1       39.86       44.52      3.83 o 
   9   2   1      200.97      205.84     10.17 o 
  10   2   1        8.48        5.70      3.13 o 
  11   2   1        5.95        4.01      5.37 o 
  12   2   1       49.97       49.05     11.06 o 
 -12   3   1        0.02        3.85      4.40 o 
 -11   3   1        7.10        8.75      5.37 o 
 -10   3   1       16.90       13.68      6.02 o 
  -9   3   1       85.29       88.50      7.81 o 
  -8   3   1        0.02        2.52      1.63 o 
  -7   3   1      600.13      651.53     18.30 o 
  -6   3   1        0.38       -2.14      3.69 o 
  -5   3   1      220.48      212.32     14.51 o 
  -4   3   1      156.45      168.57     12.75 o 
  -3   3   1       81.63       67.30      5.61 o 
  -2   3   1       10.53        6.56      1.83 o 
  -1   3   1        0.54        0.50      0.67 o 
   0   3   1       37.44       38.65      4.57 o 
   1   3   1      196.36      191.78     10.17 o 
   2   3   1        3.98        2.51      1.01 o 
   3   3   1       50.43       48.26      3.49 o 
   4   3   1       28.49       32.43      3.54 o 
   5   3   1      132.61      149.26      9.77 o 
   6   3   1       36.05       35.44      3.21 o 
   7   3   1       13.29        8.22      2.68 o 
   8   3   1        2.80        2.20      0.74 o 
   9   3   1       97.05      110.07     15.00 o 
  10   3   1        4.87        9.99      5.61 o 
  11   3   1       29.76       28.83      8.38 o 
 -11   4   1       52.98       59.20     12.49 o 
 -10   4   1       37.38       43.84     10.19 o 
  -9   4   1       32.18       21.90      4.50 o 
  -8   4   1        8.13       10.22      2.31 o 
  -7   4   1      228.57      236.71     10.44 o 
  -6   4   1       49.65       38.88      5.11 o 
  -5   4   1       18.75       19.32      3.59 o 
  -4   4   1        6.92        7.19      2.20 o 
  -3   4   1      393.54      374.88     15.04 o 
  -2   4   1      192.35      190.21     11.96 o 
  -1   4   1       35.86       35.31      5.09 o 
   0   4   1       11.98       11.79      2.89 o 
   1   4   1        4.61        3.15      1.84 o 
   2   4   1       11.47        4.20      3.14 o 
   3   4   1      227.69      229.05     13.07 o 
   4   4   1       48.59       39.35      4.44 o 
   5   4   1       93.81       90.73      7.98 o 
   6   4   1        3.02        4.74      2.11 o 
   7   4   1       19.16       22.63      2.87 o 
   8   4   1       98.59      107.29     14.90 o 
   9   4   1       15.90       13.66      5.84 o 
  10   4   1       16.74       15.48      6.33 o 
  -9   5   1       43.62       40.06      9.34 o 
  -8   5   1       67.02       80.53      8.48 o 
  -7   5   1        8.82        5.24      1.52 o 
  -6   5   1        8.12        5.69      2.71 o 
  -5   5   1       38.05       39.60      5.63 o 
  -4   5   1        7.74        7.34      2.55 o 
  -3   5   1       83.63       77.31      7.51 o 
  -2   5   1      145.64      137.99     15.75 o 
  -1   5   1      330.27      344.58     18.09 o 
   0   5   1      296.21      306.87     16.92 o 
   1   5   1        7.14        6.26      2.15 o 
   2   5   1        0.61        4.41     13.26 o 
   3   5   1       34.85       27.44      4.01 o 
   4   5   1       53.68       56.64      6.97 o 
   5   5   1      197.71      221.06     13.85 o 
   6   5   1        0.28        0.17      1.07 o 
   7   5   1      186.97      185.01     19.73 o 
   8   5   1        2.64       -3.33      3.33 o 
  -5   6   1        5.71        1.63      2.08 o 
  -4   6   1       32.52       32.18      8.15 o 
  -3   6   1       51.38       58.53     11.11 o 
  -2   6   1       35.70       36.82      8.94 o 
  -1   6   1       40.00       38.40      9.31 o 
   0   6   1       69.53       71.66      9.24 o 
   1   6   1      238.30      257.43     17.42 o 
   2   6   1       14.08       18.23      4.93 o 
   3   6   1        0.49       -0.63      1.73 o 
   4   6   1       54.55       54.82      8.40 o 
   5   6   1       17.54       18.85      4.65 o 
 -14   0   2        2.75       -5.83      5.83 o 
 -12   0   2       61.47       43.37     10.32 o 
 -10   0   2      700.37      614.99     32.75 o 
  -8   0   2      375.08      361.92     10.65 o 
  -6   0   2      126.64      143.19      5.71 o 
  -4   0   2      202.28      192.22      5.47 o 
  -2   0   2     4401.58     4056.44     64.66 o 
   0   0   2     1911.22     1837.52     15.37 o 
   2   0   2      427.57      428.39     13.98 o 
   4   0   2     1271.83     1410.88     31.51 o 
   6   0   2      464.58      531.01     10.33 o 
   8   0   2        0.15        0.63      0.84 o 
  10   0   2        8.42       12.02      6.55 o 
  12   0   2       23.83       34.93     10.07 o 
 -13   1   2        0.01       -1.59      3.37 o 
 -12   1   2        3.13        0.77      3.01 o 
 -11   1   2      100.16      100.77      7.40 o 
 -10   1   2        3.71        2.49      1.36 o 
  -9   1   2      239.33      245.86     10.72 o 
  -8   1   2       16.37       16.08      1.71 o 
  -7   1   2      133.77      146.56      4.69 o 
  -6   1   2        1.35        1.41      0.84 o 
  -5   1   2      272.37      281.75      6.11 o 
  -4   1   2       13.29       14.03      1.73 o 
  -3   1   2      188.47      179.70      4.98 o 
  -2   1   2     3034.32     2859.67     33.97 o 
   0   1   2     3778.26     3463.67     33.91 o 
   1   1   2        0.57        0.43      0.29 o 
   2   1   2      268.64      246.53      4.23 o 
   3   1   2      518.19      560.17      5.87 o 
   4   1   2      227.13      241.20      4.75 o 
   5   1   2      625.44      655.36      9.53 o 
   6   1   2        1.84        1.02      0.75 o 
   7   1   2      155.34      160.27      7.59 o 
   8   1   2      115.61      106.40      6.60 o 
   9   1   2       67.88       60.32      4.60 o 
  10   1   2      136.41      112.36     10.89 o 
  11   1   2        0.62        5.48      3.66 o 
  12   1   2       67.05       58.54      9.21 o 
 -13   2   2       12.37       19.67      7.80 o 
 -12   2   2        1.66        3.48      3.37 o 
 -11   2   2       26.83       25.30      4.69 o 
 -10   2   2       36.51       39.07      5.22 o 
  -9   2   2        0.33        1.38      3.55 o 
  -8   2   2      311.94      312.44     24.49 o 
  -7   2   2       36.91       36.39      4.05 o 
  -6   2   2      278.40      304.26      7.09 o 
  -5   2   2      276.78      286.84      9.67 o 
  -4   2   2       80.25       82.66      5.38 o 
  -3   2   2      248.18      240.94     11.28 o 
  -2   2   2       35.14       30.63      3.50 o 
  -1   2   2      147.20      158.51     10.85 o 
   0   2   2       69.93       67.03      3.98 o 
   1   2   2        2.75        2.76      0.48 o 
   2   2   2      553.38      568.45      9.91 o 
   3   2   2      119.60      117.45      4.68 o 
   4   2   2        0.69        0.60      0.44 o 
   5   2   2       34.84       34.55      2.41 o 
   6   2   2      356.22      381.89     10.05 o 
   7   2   2        0.00        0.20      1.56 o 
   8   2   2      129.69      148.68      6.62 o 
   9   2   2       35.54       27.49      6.40 o 
  10   2   2        0.09        0.15      2.42 o 
  11   2   2       42.68       28.06      9.46 o 
  12   2   2        0.14        1.70      5.48 o 
 -12   3   2        0.18        0.74      2.64 o 
 -11   3   2       65.27       62.71     13.17 o 
 -10   3   2       10.47       10.83      2.67 o 
  -9   3   2        6.03        6.07      2.06 o 
  -8   3   2      117.87      119.03      9.26 o 
  -7   3   2       26.63       21.83      3.65 o 
  -6   3   2      157.58      134.98      8.12 o 
  -5   3   2       18.15       12.67      2.36 o 
  -4   3   2      144.18      133.89     10.42 o 
  -3   3   2       73.25       73.04      7.06 o 
  -2   3   2      165.17      146.19      9.07 o 
  -1   3   2      615.18      646.52     15.60 o 
   0   3   2      640.29      668.70     15.61 o 
   1   3   2      957.69     1029.97     23.76 o 
   2   3   2      662.62      695.38     23.78 o 
   3   3   2       30.74       30.59      3.25 o 
   4   3   2       50.78       60.49      4.87 o 
   5   3   2       80.06       83.24      6.69 o 
   6   3   2      194.22      216.99      7.77 o 
   7   3   2        4.97        3.87      1.30 o 
   8   3   2      208.01      239.98      8.04 o 
   9   3   2       19.87       20.20      6.90 o 
  10   3   2        9.10       19.16      6.92 o 
  11   3   2       20.89       19.62      7.37 o 
 -11   4   2        4.59        9.68      6.03 o 
 -10   4   2       18.10        9.08      4.33 o 
  -9   4   2       21.96       25.20      6.35 o 
  -8   4   2       62.15       60.30      6.31 o 
  -7   4   2        1.75        3.69      1.53 o 
  -6   4   2        0.82        0.46      1.11 o 
  -5   4   2       55.77       52.57      5.72 o 
  -4   4   2       23.23       20.04      3.41 o 
  -3   4   2       15.21       16.43      2.87 o 
  -2   4   2      290.25      281.54     20.01 o 
  -1   4   2      196.28      208.46     12.54 o 
   0   4   2        0.60        0.89      1.44 o 
   1   4   2        0.36       -0.42      1.12 o 
   2   4   2       67.47       62.17      6.10 o 
   3   4   2       19.02       17.99      3.65 o 
   4   4   2       65.24       62.74      5.69 o 
   5   4   2      195.82      213.03     12.37 o 
   6   4   2      288.71      336.95     15.63 o 
   7   4   2      169.44      199.14      8.79 o 
   8   4   2       46.87       47.77     10.16 o 
   9   4   2       48.15       67.63     12.95 o 
  10   4   2        2.74        4.18      2.69 o 
  -9   5   2        0.16        0.54      2.02 o 
  -8   5   2      141.03      160.00     10.77 o 
  -7   5   2        0.33        1.13      1.24 o 
  -6   5   2       55.33       64.50      7.09 o 
  -5   5   2       42.82       41.63      5.55 o 
  -4   5   2       77.73       68.47      6.82 o 
  -3   5   2      232.04      207.82     11.74 o 
  -2   5   2      132.21      111.48     14.12 o 
  -1   5   2      139.23      143.60     16.34 o 
   0   5   2       35.78       35.04      5.70 o 
   1   5   2       48.24       44.46      6.49 o 
   2   5   2       15.61       16.65      3.91 o 
   3   5   2      103.38      109.32      8.23 o 
   4   5   2       14.36       11.73      2.84 o 
   5   5   2       67.15       76.10      8.17 o 
   6   5   2       83.03       97.05      9.21 o 
   7   5   2        0.40        4.28      3.47 o 
   8   5   2        2.84       -4.98      4.98 o 
  -6   6   2        0.54       -1.26      3.57 o 
  -5   6   2       15.87       18.76      6.10 o 
  -4   6   2        0.03       -2.10      3.36 o 
  -3   6   2        6.19        0.20      2.94 o 
  -2   6   2        9.22        7.66      4.91 o 
  -1   6   2       11.34       12.11      5.68 o 
   0   6   2      183.46      205.54     22.11 o 
   1   6   2       17.67       25.45      8.21 o 
   2   6   2      157.79      162.68     13.92 o 
   3   6   2        6.28        3.04      1.82 o 
   4   6   2       16.76       14.32      4.72 o 
   5   6   2        0.18        3.56      3.49 o 
 -13   0   3       30.84       27.86      8.11 o 
 -11   0   3      244.40      221.23     21.01 o 
  -9   0   3      291.24      273.39     12.76 o 
  -7   0   3       84.74       74.07      4.12 o 
  -5   0   3      105.27      122.86      5.02 o 
  -3   0   3      404.12      422.74     12.63 o 
  -1   0   3        1.12        1.72      1.02 o 
   1   0   3     2411.49     2560.20     32.45 o 
   3   0   3       17.65       14.55      3.31 o 
   5   0   3        0.09        0.03      0.60 o 
   7   0   3      759.82      710.80     20.19 o 
   9   0   3       93.70       85.21      6.83 o 
  11   0   3       58.84       67.79     13.60 o 
 -14   1   3        1.17       -1.17      2.47 o 
 -13   1   3       13.66       12.83      3.69 o 
 -12   1   3        4.68        0.00      1.72 o 
 -11   1   3      103.00       92.63      6.96 o 
 -10   1   3       11.69       10.02      2.23 o 
  -9   1   3       77.04       77.21      4.80 o 
  -8   1   3       45.01       45.09      3.47 o 
  -7   1   3        5.00        5.61      1.08 o 
  -6   1   3       79.51       96.58      3.59 o 
  -5   1   3      134.33      139.46      4.33 o 
  -4   1   3     1990.81     2029.72     19.35 o 
  -3   1   3      277.64      229.41      7.49 o 
  -2   1   3    12448.34    13031.51    303.05 o 
  -1   1   3     3167.03     2852.20     30.95 o 
   0   1   3     5333.83     5035.65     35.20 o 
   1   1   3        5.46        4.94      0.73 o 
   2   1   3       14.50       15.32      2.09 o 
   3   1   3      387.35      419.79     11.50 o 
   4   1   3      205.31      245.30      7.33 o 
   5   1   3      166.02      153.29      7.28 o 
   6   1   3      177.03      173.43      6.09 o 
   7   1   3       78.98       69.23      5.42 o 
   8   1   3       41.74       28.20      4.11 o 
   9   1   3      306.17      280.04     20.73 o 
  10   1   3       41.55       29.37      5.86 o 
  11   1   3      139.50      127.86     18.77 o 
  12   1   3       48.91       56.03      9.21 o 
 -13   2   3        1.85        6.14      4.50 o 
 -12   2   3      124.16      140.52     11.60 o 
 -11   2   3        5.37        6.04      2.58 o 
 -10   2   3      145.87      147.51      9.82 o 
  -9   2   3       31.39       33.43      5.08 o 
  -8   2   3        0.60        3.33      2.12 o 
  -7   2   3       58.88       60.49      4.65 o 
  -6   2   3        3.11        2.02      0.88 o 
  -5   2   3      386.35      384.43      9.78 o 
  -4   2   3      449.71      439.03     15.90 o 
  -3   2   3        9.00        7.35      1.60 o 
  -2   2   3      455.26      429.56     13.68 o 
  -1   2   3       62.24       63.28      6.81 o 
   0   2   3      804.44      772.60      9.96 o 
   1   2   3       34.85       30.20      2.31 o 
   2   2   3       77.45       84.49      4.80 o 
   3   2   3      111.75      115.91      4.13 o 
   4   2   3       28.25       29.57      1.73 o 
   5   2   3      354.15      397.66     10.15 o 
   6   2   3      462.59      490.69     10.59 o 
   7   2   3       59.47       56.98      6.74 o 
   8   2   3      658.47      659.91     42.79 o 
   9   2   3       52.15       58.31      7.67 o 
  10   2   3        5.06        3.05      3.50 o 
  11   2   3       57.80       49.13     10.23 o 
 -12   3   3        2.18        1.22      4.03 o 
 -11   3   3        5.21        7.07      2.50 o 
 -10   3   3       16.94       14.80      3.51 o 
  -9   3   3       14.65       17.94      3.40 o 
  -8   3   3      132.23      124.88      8.42 o 
  -7   3   3       22.09       19.76      3.46 o 
  -6   3   3       56.30       45.06      4.68 o 
  -5   3   3       95.53       95.25      9.02 o 
  -4   3   3       20.79       20.57      3.37 o 
  -3   3   3       53.10       57.23      4.78 o 
  -2   3   3        2.70        1.48      1.78 o 
  -1   3   3       25.80       28.40      3.96 o 
   0   3   3       15.96       17.94      3.17 o 
   1   3   3      124.02      133.06      5.98 o 
   2   3   3      174.20      177.53      7.48 o 
   3   3   3       22.50       21.46      2.75 o 
   4   3   3       13.16        5.37      4.24 o 
   5   3   3      126.96      143.36      9.07 o 
   6   3   3      366.69      450.59     11.42 o 
   7   3   3      122.35      151.10      5.99 o 
   8   3   3       38.32       33.22      8.42 o 
   9   3   3        0.01       -4.26      4.26 o 
  10   3   3        4.75        4.47      4.53 o 
  11   3   3        3.55        6.22      4.87 o 
 -11   4   3       33.05       37.15     10.20 o 
 -10   4   3       12.26       16.04      3.75 o 
  -9   4   3       15.03       14.70      3.56 o 
  -8   4   3        0.20        0.67      1.32 o 
  -7   4   3       56.16       56.28      5.98 o 
  -6   4   3       79.02       79.75      9.59 o 
  -5   4   3        0.23       -1.43      2.38 o 
  -4   4   3       16.23       11.60      2.82 o 
  -3   4   3        0.00        0.04      0.89 o 
  -2   4   3      216.20      189.79      9.28 o 
  -1   4   3       44.53       33.16      6.97 o 
   0   4   3       12.59       13.21      4.56 o 
   1   4   3        0.13       -0.45      1.39 o 
   2   4   3       60.72       66.18      5.22 o 
   3   4   3       82.59       81.63      7.80 o 
   4   4   3       10.77        9.30      2.39 o 
   5   4   3       10.58        9.85      2.50 o 
   6   4   3       48.58       54.88      4.55 o 
   7   4   3        4.05        6.99      5.15 o 
   8   4   3       14.43       11.83      4.44 o 
   9   4   3       28.43       28.25      8.63 o 
  -9   5   3        0.04        0.65      1.21 o 
  -8   5   3       20.43       18.08      3.92 o 
  -7   5   3      126.97      130.00      8.33 o 
  -6   5   3        3.06       -0.40      1.21 o 
  -5   5   3        0.89        1.08      1.51 o 
  -4   5   3      142.91      136.24      9.38 o 
  -3   5   3      448.34      419.51     33.80 o 
  -2   5   3       83.66       71.94      9.94 o 
  -1   5   3      157.00      163.21     17.72 o 
   0   5   3        7.08        4.26      2.71 o 
   1   5   3       30.40       25.80      7.26 o 
   2   5   3      163.39      163.43     18.46 o 
   3   5   3        0.00        0.36      2.71 o 
   4   5   3      267.93      305.77     14.32 o 
   5   5   3       67.45       71.16      8.13 o 
   6   5   3       39.49       41.09      9.68 o 
   7   5   3        0.59        4.42      4.92 o 
  -6   6   3       85.83      112.35     15.85 o 
  -5   6   3        1.12        1.32      2.85 o 
  -4   6   3        4.94        5.80      3.67 o 
  -3   6   3        7.95        8.69      4.47 o 
  -2   6   3       80.02       82.91     13.80 o 
  -1   6   3       94.84       89.26     14.60 o 
   0   6   3       21.68       20.27      6.97 o 
   1   6   3        0.53        4.03      4.57 o 
   2   6   3        2.23       30.46      8.72 o 
   3   6   3       29.79       23.25      5.30 o 
   4   6   3        1.15       -3.24      3.24 o 
 -14   0   4       13.89        8.23      3.94 o 
 -12   0   4      481.12      464.85     30.84 o 
 -10   0   4      687.89      697.99     21.59 o 
  -8   0   4      159.29      168.06     11.45 o 
  -6   0   4       90.92       91.94      4.60 o 
  -4   0   4     1892.40     1798.37     22.23 o 
  -2   0   4     1142.78     1096.65     20.65 o 
   0   0   4     5004.91     5325.77     37.88 o 
   2   0   4      886.28      940.94     24.49 o 
   4   0   4     2689.52     1306.20   1494.59 o 
   6   0   4       74.02       55.23      3.95 o 
   8   0   4      770.69      590.75     57.89 o 
  10   0   4       53.57       45.37     10.88 o 
  12   0   4        2.95        4.02      5.28 o 
 -14   1   4       51.09       52.08     11.63 o 
 -13   1   4       31.80       28.98      4.22 o 
 -12   1   4       16.64       13.93      2.53 o 
 -11   1   4        2.41        0.18      1.70 o 
 -10   1   4      375.07      370.85     18.96 o 
  -9   1   4       50.40       44.94      4.69 o 
  -8   1   4       89.71       92.25      5.65 o 
  -7   1   4        0.61        0.61      0.64 o 
  -6   1   4     1024.06     1099.39     17.17 o 
  -5   1   4      355.39      370.78      7.97 o 
  -4   1   4      366.80      340.68      6.93 o 
  -3   1   4      379.08      387.76      6.29 o 
  -2   1   4    12515.56    12734.10    301.08 o 
  -1   1   4      245.50      242.36      6.48 o 
   0   1   4     1199.22     1116.31     17.55 o 
   1   1   4        0.19       -0.22      0.29 o 
   2   1   4      410.99      413.90     13.24 o 
   3   1   4       16.92       17.07      1.81 o 
   4   1   4      136.40      161.19      6.80 o 
   5   1   4       65.06       67.72      6.53 o 
   6   1   4      174.44      184.18     11.19 o 
   7   1   4       28.31       22.31      2.84 o 
   8   1   4       55.51       60.92      5.06 o 
   9   1   4        2.43        3.43      2.93 o 
  10   1   4       17.37       18.28      4.91 o 
  11   1   4        3.00       10.54      4.71 o 
  12   1   4       59.89       67.94     11.95 o 
 -13   2   4        0.15        6.21      5.34 o 
 -12   2   4       12.08        9.41      3.35 o 
 -11   2   4      103.23      101.79      9.78 o 
 -10   2   4       14.62       13.11      3.31 o 
  -9   2   4      216.66      233.23     11.62 o 
  -8   2   4      342.00      369.45     13.76 o 
  -7   2   4      174.29      187.37      8.01 o 
  -6   2   4       15.48       14.88      1.90 o 
  -5   2   4      283.84      306.85      9.05 o 
  -4   2   4      124.29      121.43     13.89 o 
  -3   2   4      150.69      163.40      7.36 o 
  -2   2   4      359.28      383.33     12.07 o 
  -1   2   4        0.09        0.13      0.59 o 
   0   2   4        0.62        1.24      0.39 o 
   1   2   4       29.03       36.47      2.54 o 
   2   2   4      925.05     1056.63     22.58 o 
   3   2   4       30.51       27.18      2.54 o 
   4   2   4      118.03      105.36     12.62 o 
   5   2   4        4.49       10.30      3.12 o 
   6   2   4      326.11      347.33     16.37 o 
   7   2   4       41.38       40.95      5.76 o 
   8   2   4      212.28      217.97     23.97 o 
   9   2   4       42.19       31.03      6.35 o 
  10   2   4        1.96        5.31      3.34 o 
  11   2   4        0.46       -2.02      2.35 o 
 -12   3   4        0.00        0.92      1.99 o 
 -11   3   4       17.24       14.08      3.47 o 
 -10   3   4       14.07        7.14      2.69 o 
  -9   3   4       26.92       27.71      4.40 o 
  -8   3   4      289.03      277.77     12.90 o 
  -7   3   4       35.27       30.92      4.33 o 
  -6   3   4      390.79      402.14     22.16 o 
  -5   3   4        7.85        8.67      3.19 o 
  -4   3   4        2.05        1.48      1.27 o 
  -3   3   4       85.13       73.79      7.77 o 
  -2   3   4       37.63       31.60      2.80 o 
  -1   3   4        0.00        0.93      1.12 o 
   0   3   4      286.81      249.11     11.64 o 
   1   3   4        2.14        2.66      1.08 o 
   2   3   4      418.21      424.31     13.49 o 
   3   3   4       26.60       26.07      3.78 o 
   4   3   4      190.12      202.78     12.75 o 
   5   3   4      118.12      130.59      6.00 o 
   6   3   4      332.47      391.58      9.82 o 
   7   3   4      257.50      299.20     25.50 o 
   8   3   4      197.84      211.06     30.32 o 
   9   3   4        0.05       -3.26      3.26 o 
  10   3   4        0.18        1.23      1.73 o 
 -11   4   4       19.40       18.49      7.79 o 
 -10   4   4       12.16       17.44      4.62 o 
  -9   4   4       51.15       52.98      6.45 o 
  -8   4   4       22.74       31.61      4.79 o 
  -7   4   4       22.55       15.36      3.91 o 
  -6   4   4       31.66       31.83      5.79 o 
  -5   4   4       11.18       10.09      3.26 o 
  -4   4   4      105.06      102.56      6.94 o 
  -3   4   4      111.64      105.20      6.55 o 
  -2   4   4      101.10       87.89      7.32 o 
  -1   4   4       58.04       47.65      8.58 o 
   0   4   4        4.36        5.08      1.55 o 
   1   4   4       34.09       29.71      3.87 o 
   2   4   4      405.80      369.03     39.26 o 
   3   4   4       14.50       10.58      2.75 o 
   4   4   4      379.80      417.25     20.31 o 
   5   4   4      281.81      313.19     18.12 o 
   6   4   4       37.15       38.02      9.54 o 
   7   4   4       15.31       26.01      8.40 o 
   8   4   4        0.04       -7.08      7.08 o 
   9   4   4        9.10       -2.45      4.42 o 
  -9   5   4       99.72      122.11     14.78 o 
  -8   5   4        9.08        8.27      2.90 o 
  -7   5   4        4.51        4.95      2.16 o 
  -6   5   4       69.68       69.78     11.69 o 
  -5   5   4        3.88        1.91      1.06 o 
  -4   5   4       74.67       71.10      6.44 o 
  -3   5   4        0.73        0.85      2.12 o 
  -2   5   4        5.23        3.15      1.92 o 
  -1   5   4       22.71       11.20      7.88 o 
   0   5   4       22.23       21.02      6.65 o 
   1   5   4       16.51       11.05      4.69 o 
   2   5   4       17.11       13.99      5.24 o 
   3   5   4        6.30        3.37      2.23 o 
   4   5   4        0.55       -2.74      2.74 o 
   5   5   4        4.31        4.80      3.03 o 
   6   5   4       21.41       19.86      7.45 o 
   7   5   4        3.06        6.06      6.08 o 
  -6   6   4        0.61        4.42      3.94 o 
  -5   6   4        0.67        1.38      1.49 o 
  -4   6   4        8.92       11.69      5.66 o 
  -3   6   4        3.66        2.49      2.99 o 
  -2   6   4       17.80       19.41      6.64 o 
  -1   6   4       22.90       25.16      7.65 o 
   0   6   4        2.74        0.02      2.60 o 
   1   6   4       18.12       25.28      7.80 o 
   2   6   4        0.02        1.33      2.26 o 
   3   6   4       17.97       16.18      4.76 o 
 -13   0   5        6.39        0.12      2.59 o 
 -11   0   5      341.53      315.83     15.20 o 
  -9   0   5      582.98      606.08     18.63 o 
  -7   0   5      175.46      177.57      9.22 o 
  -5   0   5      397.10      364.23     11.17 o 
  -3   0   5      994.81      934.21     21.27 o 
  -1   0   5       66.51       61.59      3.54 o 
   3   0   5      335.73      380.13     14.85 o 
   5   0   5       93.65       79.40      4.23 o 
   7   0   5      372.38      277.79     45.20 o 
   9   0   5      167.56      161.13     18.29 o 
  11   0   5       25.95       36.26     10.46 o 
 -14   1   5       24.27       16.63      3.91 o 
 -13   1   5       34.93       34.06      5.63 o 
 -12   1   5      204.22      219.35     13.66 o 
 -11   1   5       46.11       50.60      6.08 o 
 -10   1   5      231.00      243.51     12.60 o 
  -9   1   5      149.39      143.01      8.98 o 
  -8   1   5       12.72       12.75      1.70 o 
  -7   1   5       91.75      101.50      4.03 o 
  -6   1   5       21.54       24.60      2.08 o 
  -5   1   5      323.10      357.20      7.78 o 
  -4   1   5      826.63      813.18     10.54 o 
  -3   1   5      380.92      392.25     10.81 o 
  -2   1   5      259.44      259.81      6.68 o 
  -1   1   5        0.22       -0.26      0.47 o 
   0   1   5      202.40      199.97      4.37 o 
   1   1   5      364.74      373.80     10.24 o 
   2   1   5      405.33      444.16     13.99 o 
   3   1   5       50.41       50.77      3.24 o 
   4   1   5      646.43      700.30     16.12 o 
   5   1   5       30.62       32.46      4.82 o 
   6   1   5        9.13       11.34      7.32 o 
   7   1   5        1.65        0.25      1.42 o 
   8   1   5        6.02        2.88      2.02 o 
   9   1   5       93.44       91.38     10.00 o 
  10   1   5       56.65       69.51      9.35 o 
  11   1   5        2.11        2.71      3.28 o 
 -13   2   5       78.48       97.33      9.80 o 
 -12   2   5        0.00        2.56      5.10 o 
 -11   2   5        4.89       10.20      2.91 o 
 -10   2   5       62.27       60.92      6.34 o 
  -9   2   5      151.78      151.60      9.49 o 
  -8   2   5       71.11       67.81      6.29 o 
  -7   2   5        5.21        5.29      1.66 o 
  -6   2   5        1.55        1.91      1.17 o 
  -5   2   5      472.13      443.86     16.64 o 
  -4   2   5       52.66       52.34     10.12 o 
  -3   2   5        1.13        1.84      0.51 o 
  -2   2   5     1540.06     1612.37     32.78 o 
  -1   2   5     1425.67     1524.03     43.67 o 
   0   2   5      141.32      176.34     11.73 o 
   1   2   5       64.85       65.78      3.68 o 
   2   2   5       64.55       66.49      2.97 o 
   3   2   5      655.70      664.63      8.66 o 
   4   2   5      242.68      251.53     10.47 o 
   5   2   5       85.56       95.51      6.77 o 
   6   2   5      484.88      495.95     55.22 o 
   7   2   5       52.24       44.34      6.46 o 
   8   2   5       30.49       23.70      4.98 o 
   9   2   5        9.12        6.94      3.61 o 
  10   2   5       29.02       28.72      7.61 o 
  11   2   5        0.00        0.42      6.17 o 
 -12   3   5        0.40       -0.94      1.82 o 
 -11   3   5       20.46       16.77      5.11 o 
 -10   3   5        3.55        5.93      2.57 o 
  -9   3   5       44.82       35.53      5.23 o 
  -8   3   5       35.20       40.60      5.09 o 
  -7   3   5      133.99      150.38     15.76 o 
  -6   3   5       11.94       14.11      4.53 o 
  -5   3   5       61.84       60.53      6.86 o 
  -4   3   5       72.15       72.19      6.41 o 
  -3   3   5      156.67      137.97     22.63 o 
  -2   3   5       41.71       42.37      6.99 o 
  -1   3   5        4.79        8.24      3.31 o 
   0   3   5       35.46       40.26      4.81 o 
   1   3   5      333.42      291.81     18.86 o 
   2   3   5        4.18        1.62      3.05 o 
   3   3   5        7.61        4.90      1.45 o 
   4   3   5       31.02       31.05      5.15 o 
   5   3   5      193.39      201.00     13.50 o 
   6   3   5        1.85        2.67      3.44 o 
   7   3   5        9.79        9.71      7.36 o 
   8   3   5        1.78       -2.86      2.86 o 
   9   3   5       61.58       81.88     15.61 o 
  10   3   5       39.18       33.00     13.90 o 
 -11   4   5        1.00       -0.69      1.59 o 
 -10   4   5        0.11        0.56      1.53 o 
  -9   4   5       98.65      113.86      9.55 o 
  -8   4   5        9.53       10.60      3.66 o 
  -7   4   5       22.13       15.01      3.76 o 
  -6   4   5        8.24       10.62      4.01 o 
  -5   4   5      597.43      600.36     21.87 o 
  -4   4   5       76.90       77.28      6.44 o 
  -3   4   5      916.18      688.87    109.41 o 
  -2   4   5      254.20      146.37     29.12 o 
  -1   4   5       35.51       35.46      7.64 o 
   0   4   5      172.85      101.93     46.29 o 
   1   4   5       29.66       24.74      4.40 o 
   2   4   5       26.96       20.44      3.14 o 
   3   4   5      206.30      190.81     11.13 o 
   4   4   5        0.11       -0.33      1.87 o 
   5   4   5       23.63       23.15      5.33 o 
   6   4   5        0.75        0.81      4.31 o 
   7   4   5       40.67       51.53     12.22 o 
   8   4   5       10.46       18.47      6.39 o 
  -9   5   5       27.06       29.69      8.12 o 
  -8   5   5        0.00       -1.27      1.86 o 
  -7   5   5        0.03       -2.25      2.25 o 
  -6   5   5       10.02        7.18      4.04 o 
  -5   5   5       68.35       69.55     11.74 o 
  -4   5   5       28.38       26.56      7.61 o 
  -3   5   5        0.10       -2.05      2.54 o 
  -2   5   5       11.96        6.74      4.10 o 
  -1   5   5        0.52       -0.05      1.73 o 
   0   5   5       43.91       36.43      9.01 o 
   1   5   5      109.55      105.56     15.17 o 
   2   5   5      166.31      161.35     19.22 o 
   3   5   5       76.93       67.62     12.42 o 
   4   5   5      175.46      179.27     14.88 o 
   5   5   5        5.23        8.12      3.13 o 
   6   5   5       14.81       13.56      6.17 o 
  -5   6   5        0.81        2.07      1.90 o 
  -4   6   5        0.37        1.23      1.80 o 
  -3   6   5       13.63       19.07      7.21 o 
  -2   6   5        1.43        2.34      2.52 o 
  -1   6   5       36.51       33.71      9.36 o 
   0   6   5        0.22        3.29      1.51 o 
   1   6   5       29.93       20.16      7.31 o 
   2   6   5        1.78       -0.33      2.35 o 
   3   6   5       11.81       10.68      7.55 o 
 -14   0   6        0.04       -4.25      4.25 o 
 -12   0   6       48.81       41.63      5.56 o 
 -10   0   6       63.46       62.60      9.78 o 
  -8   0   6      108.93      117.54     10.64 o 
  -6   0   6      579.73      618.36     16.14 o 
  -4   0   6      217.03      204.22      7.78 o 
  -2   0   6      604.12      583.33     13.97 o 
   0   0   6      405.74      422.24     12.82 o 
   2   0   6       90.57      105.56      9.37 o 
   4   0   6       43.96       46.00      7.13 o 
   6   0   6       66.18       57.96      3.75 o 
   8   0   6      393.71      328.47     24.36 o 
  10   0   6       59.15       50.49     11.97 o 
 -14   1   6        2.22        2.77      4.43 o 
 -13   1   6       37.67       41.48      7.63 o 
 -12   1   6        0.95       -0.69      2.52 o 
 -11   1   6       16.99       12.96      8.04 o 
 -10   1   6       41.60       38.88      4.95 o 
  -9   1   6        1.34       -0.19      1.13 o 
  -8   1   6       51.82       53.88      4.30 o 
  -7   1   6       38.50       36.59      2.69 o 
  -6   1   6        0.02        0.23      0.80 o 
  -5   1   6       79.57       86.52      4.66 o 
  -4   1   6       92.19      104.61      5.13 o 
  -3   1   6       20.38       20.15      1.68 o 
  -2   1   6        0.02        0.18      0.57 o 
  -1   1   6      170.42      186.31      6.20 o 
   0   1   6     1241.69     1257.81     22.66 o 
   1   1   6      244.06      265.95      6.65 o 
   2   1   6      399.42      434.23     14.92 o 
   3   1   6      166.48      193.01      7.68 o 
   4   1   6        8.63       19.72      2.64 o 
   5   1   6      419.36      431.56     21.31 o 
   6   1   6        0.08        0.25      4.46 o 
   7   1   6      341.02      313.70     20.01 o 
   8   1   6        2.71        1.77      2.35 o 
   9   1   6       31.38       33.30      9.80 o 
  10   1   6        0.06        3.92      3.47 o 
  11   1   6        0.69       -0.54      2.17 o 
 -13   2   6        1.67        2.19      5.27 o 
 -12   2   6        8.67        8.15      3.99 o 
 -11   2   6        2.83        0.41      1.82 o 
 -10   2   6       22.75       16.81      3.76 o 
  -9   2   6       90.56       77.87      6.85 o 
  -8   2   6      199.62      186.35      8.67 o 
  -7   2   6      177.88      190.34      8.18 o 
  -6   2   6      177.38      186.53      7.41 o 
  -5   2   6      357.98      364.72     11.95 o 
  -4   2   6     2697.04     2365.69     32.98 o 
  -2   2   6      475.07      513.23     18.40 o 
  -1   2   6     1063.07     1192.62     26.06 o 
   0   2   6       62.55       66.11      3.03 o 
   1   2   6       32.39       35.17      3.11 o 
   2   2   6        0.02       -0.15      0.53 o 
   3   2   6       11.22       12.44      2.10 o 
   4   2   6      172.05      183.70      9.02 o 
   5   2   6      121.24      127.39      6.81 o 
   6   2   6      307.72      342.58     25.20 o 
   7   2   6        0.54        0.84      2.34 o 
   8   2   6        0.01       -1.03      3.34 o 
   9   2   6       53.11       46.19      7.90 o 
  10   2   6       72.74       80.87     17.97 o 
 -12   3   6        4.27        3.12      1.89 o 
 -11   3   6       17.66       15.36      3.55 o 
 -10   3   6       63.91       66.68      7.03 o 
  -9   3   6       13.76       12.56      3.36 o 
  -8   3   6        2.46        5.82      2.40 o 
  -7   3   6       46.27       51.62      5.47 o 
  -6   3   6       77.12       83.16      6.46 o 
  -5   3   6        6.88        8.98      3.12 o 
  -4   3   6      156.91      140.67      8.03 o 
  -2   3   6      122.41      117.34     11.86 o 
  -1   3   6        6.49        6.16      2.80 o 
   0   3   6      367.61      368.57     14.65 o 
   1   3   6      164.18      161.80     11.16 o 
   2   3   6       54.75       56.66      4.75 o 
   3   3   6      120.31      135.85      5.97 o 
   4   3   6      583.74      683.33     21.04 o 
   5   3   6      167.86      181.30      8.63 o 
   6   3   6      565.00      687.83     59.21 o 
   7   3   6       66.42       75.68     19.04 o 
   8   3   6       48.50       52.40     14.20 o 
   9   3   6       28.76       16.33      9.07 o 
 -11   4   6       28.29       34.62      5.70 o 
 -10   4   6        3.54        6.82      2.90 o 
  -9   4   6       17.47       17.93      4.10 o 
  -8   4   6       35.46       48.87      6.33 o 
  -7   4   6        0.05        1.00      1.80 o 
  -6   4   6       52.69       51.14      7.25 o 
  -5   4   6      384.71      444.25     16.78 o 
  -4   4   6       86.80       78.11      5.10 o 
  -2   4   6       17.54       16.18      5.20 o 
  -1   4   6        2.48        2.30      2.10 o 
   0   4   6       47.34       48.90      9.44 o 
   1   4   6       83.66       37.76     21.24 o 
   2   4   6        2.48        0.62      0.91 o 
   3   4   6      108.53      104.33     14.25 o 
   4   4   6        0.36       -2.30      2.43 o 
   5   4   6       75.34       80.88      9.84 o 
   6   4   6       23.18       39.13     10.37 o 
   7   4   6       35.92       49.17     11.56 o 
   8   4   6        0.11        3.84      2.55 o 
  -9   5   6        7.00        9.52      4.88 o 
  -8   5   6       21.55       25.68      5.30 o 
  -7   5   6       16.72       24.43      5.06 o 
  -6   5   6        0.21        0.66      2.46 o 
  -5   5   6        3.94        1.01      1.24 o 
  -4   5   6       30.08       29.25      7.69 o 
  -3   5   6       97.65       98.68     14.31 o 
  -2   5   6        7.97        3.94      3.28 o 
  -1   5   6        2.84        0.62      1.96 o 
   0   5   6       39.32       49.16     10.35 o 
   1   5   6       14.69       12.84      5.42 o 
   2   5   6        6.56        1.92      1.88 o 
   3   5   6       46.52       45.61     10.21 o 
   4   5   6        0.48       -0.62      2.25 o 
   5   5   6       62.68       61.90      9.29 o 
   6   5   6        6.74        0.13      4.64 o 
  -5   6   6       17.00       11.88      5.38 o 
  -4   6   6        0.11        3.98      3.86 o 
  -3   6   6        6.91        6.92      4.34 o 
  -2   6   6        6.22        5.36      4.36 o 
  -1   6   6       19.91       13.50      5.17 o 
   0   6   6        3.29        7.48      4.97 o 
   1   6   6       66.06       84.11     15.19 o 
   2   6   6       29.69       34.74      9.92 o 
 -13   0   7      100.81       95.82     12.55 o 
 -11   0   7       11.75       12.63      4.36 o 
  -9   0   7       23.69       28.38      5.75 o 
  -7   0   7      928.89      961.79     22.02 o 
  -5   0   7      218.53      230.42      9.28 o 
  -3   0   7      603.48      590.55     29.96 o 
  -1   0   7       13.16       14.45      2.89 o 
   1   0   7      288.03      303.87     10.95 o 
   3   0   7      122.05      123.40      6.08 o 
   5   0   7       39.36       41.46      5.00 o 
   7   0   7      149.15      145.97     15.94 o 
   9   0   7       46.08       57.33     11.66 o 
 -14   1   7       64.08       67.47      8.57 o 
 -13   1   7       96.28       97.53      9.49 o 
 -12   1   7      236.16      241.87     13.80 o 
 -11   1   7      350.17      377.03     38.99 o 
 -10   1   7       36.12       35.04      3.77 o 
  -9   1   7        6.55        4.75      1.25 o 
  -8   1   7        0.93        0.54      1.06 o 
  -7   1   7       70.67       69.91      4.91 o 
  -6   1   7      180.74      177.12      6.37 o 
  -5   1   7       19.41       19.59      2.39 o 
  -4   1   7       42.37       39.53      3.04 o 
  -3   1   7        5.25        6.32      1.25 o 
  -2   1   7     1324.30     1413.31     19.77 o 
  -1   1   7        1.22        0.75      0.83 o 
   0   1   7      136.98      160.25      7.20 o 
   1   1   7      261.68      268.87      9.51 o 
   2   1   7      303.14      322.03     15.82 o 
   3   1   7      150.77      182.42      7.82 o 
   4   1   7        3.01        1.82      0.88 o 
   5   1   7       21.87       25.55      4.37 o 
   6   1   7      196.56      185.35     14.18 o 
   7   1   7       31.81       29.24      5.13 o 
   8   1   7       15.97       11.28      3.79 o 
   9   1   7       70.03       68.78      9.21 o 
  10   1   7        6.84       14.91      4.80 o 
 -13   2   7        8.28        4.17      4.83 o 
 -12   2   7      126.98      126.29     18.94 o 
 -11   2   7       87.98       75.79      7.40 o 
 -10   2   7      360.69      362.15     15.58 o 
  -9   2   7       49.18       41.86      4.94 o 
  -8   2   7       31.64       26.86      4.04 o 
  -7   2   7        9.07        7.54      2.44 o 
  -6   2   7       72.28       69.01      4.32 o 
  -5   2   7      104.92       97.19      6.21 o 
  -4   2   7     2263.07     1975.70     91.16 o 
  -2   2   7     1226.46     1289.40     29.30 o 
  -1   2   7       32.80       37.66      4.71 o 
   0   2   7        0.44        0.48      0.63 o 
   1   2   7       28.47       31.69      2.80 o 
   2   2   7      388.36      348.61      7.45 o 
   3   2   7        8.36        7.48      2.24 o 
   4   2   7      968.36     1140.39     28.86 o 
   5   2   7       72.65       65.76      6.03 o 
   6   2   7       49.32       44.37      6.92 o 
   7   2   7       40.41       38.42      6.82 o 
   8   2   7        3.29        0.83      2.65 o 
   9   2   7        0.06        0.29      2.38 o 
  10   2   7       47.12       53.32      8.65 o 
 -12   3   7       11.48       12.73      4.96 o 
 -11   3   7       17.38       13.82      3.42 o 
 -10   3   7       16.55       12.38      3.10 o 
  -9   3   7       85.94       88.73      7.76 o 
  -8   3   7       42.86       40.89      4.21 o 
  -7   3   7      248.88      269.78     12.22 o 
  -6   3   7      150.91      143.72      8.15 o 
  -2   3   7       61.21       65.99      9.03 o 
  -1   3   7       16.50       14.17      3.91 o 
   0   3   7        9.04        7.07      1.93 o 
   1   3   7       12.08       10.26      1.79 o 
   2   3   7        7.04        3.95      1.29 o 
   3   3   7       64.20       59.45      5.07 o 
   4   3   7      368.21      424.66     15.35 o 
   5   3   7       79.16       88.65      7.30 o 
   6   3   7      287.45      334.26     18.82 o 
   7   3   7        1.10        1.98      3.05 o 
   8   3   7        0.49       -0.19      2.94 o 
   9   3   7        3.49       -1.73      3.44 o 
 -11   4   7       23.90       42.50      8.08 o 
 -10   4   7        3.73        2.49      1.98 o 
  -9   4   7        2.55        4.68      2.52 o 
  -8   4   7       16.09        8.13      2.93 o 
  -7   4   7        0.82        2.31      1.74 o 
  -6   4   7       14.01       12.02      3.57 o 
  -2   4   7       55.10       48.13      9.41 o 
  -1   4   7        1.69        0.34      1.95 o 
   0   4   7      317.91      296.84     23.26 o 
   1   4   7        0.99       -0.31      2.66 o 
   2   4   7      176.16      165.99     18.28 o 
   3   4   7       85.37       88.29     13.37 o 
   4   4   7       73.56       66.43      8.94 o 
   5   4   7       75.57       83.12     10.20 o 
   6   4   7       43.77       50.64     12.24 o 
   7   4   7       12.10       12.54      6.88 o 
  -9   5   7        0.06       -3.35      3.35 o 
  -8   5   7       85.66      107.27     14.45 o 
  -7   5   7        0.01       -3.98      4.28 o 
  -6   5   7       28.30       27.11      8.10 o 
  -5   5   7       10.11        5.64      3.67 o 
  -4   5   7        4.14        0.30      1.68 o 
  -3   5   7       36.28       27.08      7.85 o 
  -2   5   7        3.79        4.42      3.21 o 
  -1   5   7        3.02        5.11      3.70 o 
   0   5   7       25.31       20.54      7.11 o 
   1   5   7       56.38       43.71     10.13 o 
   2   5   7       61.46       69.45     12.85 o 
   3   5   7       75.46       80.78     14.37 o 
   4   5   7       39.17       51.16      8.45 o 
   5   5   7        0.25        0.63      1.81 o 
  -5   6   7        3.65        4.00      2.60 o 
  -4   6   7       58.91       69.00     13.60 o 
  -3   6   7       34.71       43.07     11.09 o 
  -2   6   7       16.99       19.56      7.26 o 
  -1   6   7       14.13       17.28      6.91 o 
   0   6   7       71.33       81.25     14.67 o 
   1   6   7        0.05        4.35      4.31 o 
 -14   0   8      125.90      146.18     16.88 o 
 -12   0   8        0.23       -3.28      3.28 o 
 -10   0   8        0.08       -0.69      1.19 o 
  -8   0   8      226.24      272.03     16.68 o 
  -6   0   8       15.41       13.51      2.48 o 
  -4   0   8      585.65      361.26    233.94 o 
  -2   0   8      482.17      497.94     17.52 o 
   0   0   8      370.74      388.62     14.20 o 
   2   0   8      270.61      287.04      9.21 o 
   4   0   8        0.26        0.04      1.44 o 
   6   0   8       53.16       54.55      8.09 o 
   8   0   8      141.54      169.51     18.40 o 
  10   0   8        4.23        7.46      5.53 o 
 -14   1   8       17.39       26.27      6.54 o 
 -13   1   8       22.21       27.61      6.70 o 
 -12   1   8        1.02        2.06      2.19 o 
 -11   1   8        0.79        1.58      3.99 o 
 -10   1   8       57.06       62.75      6.26 o 
  -9   1   8        5.22        1.88      1.45 o 
  -8   1   8        0.32        0.26      1.20 o 
  -7   1   8       20.33       25.13      3.10 o 
  -6   1   8      128.41      125.97      5.52 o 
  -5   1   8      230.34      237.03      8.18 o 
  -4   1   8       32.58       38.21      3.09 o 
  -3   1   8      552.07      589.39     14.64 o 
  -2   1   8       68.66       64.49      3.87 o 
  -1   1   8       47.73       61.61      4.14 o 
   0   1   8      152.91      173.00      6.13 o 
   1   1   8      184.22      178.19      8.25 o 
   2   1   8      640.44      705.65     24.73 o 
   3   1   8       38.00       36.89      3.49 o 
   4   1   8        8.26       10.52      2.01 o 
   5   1   8        3.65        4.94      2.55 o 
   6   1   8      217.94      209.72     15.13 o 
   7   1   8        4.17        3.86      2.36 o 
   8   1   8       25.98       18.76      5.03 o 
   9   1   8        7.57        9.91      3.73 o 
  10   1   8       61.28       67.52      9.70 o 
 -13   2   8        2.12       -1.56      7.25 o 
 -12   2   8      100.40      106.19     14.27 o 
 -11   2   8        0.98       -3.02      3.02 o 
 -10   2   8        0.31       -1.81      1.81 o 
  -9   2   8       19.75       17.58      3.11 o 
  -8   2   8       52.82       50.87      5.76 o 
  -7   2   8       24.99       19.71      3.33 o 
  -6   2   8      102.68      100.57      6.99 o 
  -5   2   8       30.06       28.20      3.19 o 
  -4   2   8      364.95      312.51     32.25 o 
  -2   2   8        2.11        0.26      0.66 o 
  -1   2   8       42.04       37.77      9.12 o 
   0   2   8        0.21        1.82      1.48 o 
   1   2   8        0.27       -0.04      0.81 o 
   2   2   8       48.01       44.06      6.15 o 
   3   2   8      157.09      177.30      9.30 o 
   4   2   8       22.50       18.67      3.43 o 
   5   2   8        6.43        5.61      1.80 o 
   6   2   8      214.52      223.55     15.39 o 
   7   2   8       22.33       32.18      7.96 o 
   8   2   8        7.21        3.59      2.11 o 
   9   2   8        7.80        8.34      3.31 o 
 -12   3   8       13.35       14.88      3.49 o 
 -11   3   8        9.78        6.11      2.07 o 
 -10   3   8       15.17       13.28      4.12 o 
  -9   3   8       55.63       60.53      6.38 o 
  -8   3   8       20.23       17.75      2.65 o 
  -7   3   8        0.03        3.50      3.27 o 
  -6   3   8       11.59       12.92      4.44 o 
  -5   3   8      311.97      288.57     18.48 o 
  -1   3   8        8.16        5.80      2.22 o 
   0   3   8      364.63      339.53     17.83 o 
   1   3   8        9.35        6.66      1.91 o 
   2   3   8      165.20      190.89     10.27 o 
   3   3   8        0.63       -0.05      0.74 o 
   4   3   8       58.67       65.27      6.41 o 
   5   3   8       74.36       83.45      7.41 o 
   6   3   8       75.69       77.10      7.63 o 
   7   3   8        9.53        5.88      4.59 o 
   8   3   8       11.11        7.99      3.64 o 
 -11   4   8       13.94       17.06      5.58 o 
 -10   4   8       30.92       29.91      7.12 o 
  -9   4   8        7.45        6.54      3.84 o 
  -8   4   8       43.77       50.95      9.30 o 
  -7   4   8        0.41       -0.26      1.73 o 
  -6   4   8        0.12       -2.61      3.13 o 
  -2   4   8        2.61        1.41      1.83 o 
  -1   4   8       11.15        6.52      3.39 o 
   0   4   8        4.43       14.82      5.50 o 
   1   4   8       88.39       70.41     11.92 o 
   2   4   8       58.73       49.43     10.24 o 
   3   4   8        0.49        2.47      3.32 o 
   4   4   8        1.63        0.69      1.34 o 
   5   4   8       35.71       38.21      9.85 o 
   6   4   8       92.53      117.58     17.83 o 
   7   4   8        0.24        2.35      3.57 o 
  -9   5   8        0.00        0.56      2.50 o 
  -8   5   8        3.07        2.83      3.03 o 
  -7   5   8       32.43       34.93      8.40 o 
  -5   5   8       20.83       13.26      5.59 o 
  -4   5   8       24.23       18.79      6.59 o 
  -3   5   8        0.11        0.24      1.94 o 
  -2   5   8        9.47       10.37      4.98 o 
  -1   5   8        0.19       -1.69      1.69 o 
   0   5   8       75.29      105.39     15.97 o 
   1   5   8        0.46        3.07      2.76 o 
   2   5   8       73.94       86.16     14.71 o 
   3   5   8        9.07        5.03      1.96 o 
   4   5   8        6.76        4.15      6.51 o 
  -3   6   8        3.31        2.79      2.26 o 
  -2   6   8        0.65       -0.48      2.76 o 
  -1   6   8        0.00        4.56      3.79 o 
 -13   0   9       21.19       18.57      5.89 o 
 -11   0   9       42.24       40.36      7.80 o 
  -9   0   9      120.29      136.69     12.90 o 
  -7   0   9      372.07      398.08     14.84 o 
  -5   0   9      344.87      401.26     33.26 o 
  -3   0   9       59.70       18.68     28.87 o 
  -1   0   9     1290.08     1352.57     29.04 o 
   1   0   9      469.79      532.13     16.87 o 
   3   0   9       63.17       88.44      4.73 o 
   5   0   9      375.93      300.66     16.60 o 
   7   0   9      464.84      422.23     28.42 o 
   9   0   9        0.60        0.52      3.68 o 
 -14   1   9        8.20        5.16      2.90 o 
 -13   1   9       49.34       45.08      8.50 o 
 -12   1   9      115.75      126.47      9.96 o 
 -11   1   9      300.48      308.78     14.98 o 
 -10   1   9       74.15       74.61      7.00 o 
  -9   1   9      229.27      228.79     11.78 o 
  -8   1   9       92.52       96.07      6.36 o 
  -7   1   9        1.23        2.76      1.78 o 
  -6   1   9      274.81      283.79      9.81 o 
  -5   1   9        0.15        0.36      0.90 o 
  -4   1   9        0.37        0.16      1.75 o 
  -3   1   9      818.91      886.67     20.91 o 
  -2   1   9        1.60        1.89      0.86 o 
  -1   1   9      486.33      497.09     17.37 o 
   0   1   9       16.77       13.12      1.98 o 
   1   1   9        2.39        1.80      0.90 o 
   2   1   9      216.89      242.63     15.30 o 
   3   1   9       96.69       94.74      6.00 o 
   4   1   9      582.45      620.92     17.02 o 
   5   1   9      351.41      364.03     12.54 o 
   6   1   9      181.32      178.57     12.62 o 
   7   1   9        0.17        2.38      2.62 o 
   8   1   9       24.81       24.28      5.15 o 
   9   1   9       20.99       27.53      6.04 o 
 -13   2   9        0.32       -1.21      2.30 o 
 -12   2   9       39.31       37.47      7.09 o 
 -11   2   9       32.34       21.33      5.34 o 
 -10   2   9       22.80       14.42      3.81 o 
  -9   2   9        7.18        8.39      3.37 o 
  -8   2   9        7.42        7.24      2.42 o 
  -7   2   9        5.03        1.09      1.77 o 
  -6   2   9      242.98      237.07     11.08 o 
  -5   2   9      302.58      302.84     11.27 o 
  -4   2   9       40.33       36.15      2.92 o 
  -3   2   9        6.29        4.57      1.36 o 
  -2   2   9       37.49       17.12      5.64 o 
  -1   2   9      601.42      573.45     48.39 o 
   0   2   9      136.57      164.22     17.55 o 
   1   2   9       20.63       24.25      2.75 o 
   2   2   9      406.25      345.78     31.53 o 
   3   2   9     1009.77     1076.35     41.92 o 
   4   2   9       60.59       70.67      6.18 o 
   5   2   9       60.69       62.61      6.09 o 
   6   2   9       14.05       16.88      4.67 o 
   7   2   9       91.60      108.71     19.92 o 
   8   2   9       45.57       56.77      8.73 o 
   9   2   9       20.81       16.95      4.85 o 
 -12   3   9        9.84        7.49      5.00 o 
 -11   3   9       36.68       40.07      9.95 o 
 -10   3   9        3.52       12.38      4.17 o 
  -9   3   9        2.56        2.29      2.73 o 
  -8   3   9        3.15        4.25      3.18 o 
  -7   3   9     1096.08     1143.44     38.06 o 
  -6   3   9      134.56      187.17     15.50 o 
  -5   3   9     1418.07     1375.45     41.11 o 
  -2   3   9        1.24        0.68      1.39 o 
  -1   3   9       82.19       80.36      9.59 o 
   0   3   9       25.17        5.14     17.23 o 
   1   3   9      489.60      393.72     44.24 o 
   2   3   9       14.71       13.25      2.18 o 
   3   3   9       23.90       23.75      4.40 o 
   4   3   9        4.27        2.83      1.27 o 
   5   3   9       72.12       84.66      7.90 o 
   6   3   9        0.38       -0.18      1.75 o 
   7   3   9       15.36       19.79      4.97 o 
   8   3   9       27.08       26.06      9.11 o 
 -11   4   9        0.07        7.42      4.15 o 
 -10   4   9       38.78       43.05      8.42 o 
  -9   4   9       11.15       14.04      5.07 o 
  -8   4   9        1.38        2.89      2.62 o 
  -7   4   9        0.66       -0.57      2.94 o 
  -6   4   9        8.77        6.97      2.97 o 
  -1   4   9      143.54      144.21     17.16 o 
   0   4   9        1.68        0.79      1.27 o 
   1   4   9        9.59        4.44      2.80 o 
   2   4   9      145.92      132.76     17.06 o 
   3   4   9       71.65       86.08     13.93 o 
   4   4   9      209.36      243.65     19.96 o 
   5   4   9       29.73       35.34     10.59 o 
   6   4   9        0.08        1.20      2.00 o 
  -8   5   9        5.56       12.77      5.15 o 
  -7   5   9        2.12       -0.27      3.94 o 
  -5   5   9        7.64        4.86      3.62 o 
  -4   5   9       36.36       42.74     10.22 o 
  -3   5   9        0.19        2.83      2.86 o 
  -2   5   9      134.28      135.85     18.23 o 
  -1   5   9        3.22        5.53      3.35 o 
   0   5   9       23.46       16.36      6.81 o 
   1   5   9       14.31       16.04      6.63 o 
   2   5   9        0.00        1.30      2.38 o 
   3   5   9       23.86       19.38      5.26 o 
   4   5   9       17.44       16.20      7.10 o 
 -14   0  10      197.78      227.89     21.06 o 
 -12   0  10      279.64      305.82     22.22 o 
 -10   0  10       11.61       15.32      5.14 o 
  -8   0  10        0.00       -2.37      2.59 o 
  -6   0  10      256.69      249.11     11.26 o 
  -4   0  10      155.19      167.06     11.80 o 
  -2   0  10     1174.53     1219.61     29.88 o 
   0   0  10        2.25        4.26      2.33 o 
   2   0  10       31.48       29.03      3.19 o 
   4   0  10       27.78       25.79      2.16 o 
   6   0  10        6.90        5.57      2.42 o 
   8   0  10        2.54        2.05      3.71 o 
 -14   1  10        5.61        2.35      3.06 o 
 -13   1  10        5.67        7.54      4.20 o 
 -12   1  10       19.06       19.80      4.11 o 
 -11   1  10       27.75       20.78      3.93 o 
 -10   1  10      111.23       99.72      8.30 o 
  -9   1  10       14.14       15.59      3.34 o 
  -8   1  10        1.92        1.65      1.69 o 
  -7   1  10       25.49       28.20      3.54 o 
  -6   1  10        0.08        0.09      1.31 o 
  -5   1  10       60.35       63.14      4.52 o 
  -4   1  10      378.46      378.19     13.28 o 
  -3   1  10       30.24       35.71      4.89 o 
  -2   1  10       41.40       44.97      6.17 o 
  -1   1  10       26.78       28.30      2.64 o 
   0   1  10        9.97        9.51      1.48 o 
   1   1  10       35.93       31.92      3.08 o 
   2   1  10      470.26      472.03     22.18 o 
   3   1  10      196.48      190.16      8.91 o 
   4   1  10      244.00      258.53     10.72 o 
   5   1  10        2.61        3.31      1.68 o 
   6   1  10       27.94       31.77      5.35 o 
   7   1  10       40.39       51.64      7.17 o 
   8   1  10       33.63       36.21      6.67 o 
 -13   2  10      106.03      102.65     12.89 o 
 -12   2  10        7.22        8.04      3.13 o 
 -11   2  10       30.19       35.36      7.02 o 
 -10   2  10       40.15       41.46      7.19 o 
  -9   2  10        0.64        1.06      2.15 o 
  -8   2  10       81.79       85.18      7.54 o 
  -7   2  10      101.26      104.26      7.98 o 
  -6   2  10      199.14      209.24      8.87 o 
  -5   2  10      144.97      140.11      6.68 o 
  -4   2  10      266.56      241.16     22.12 o 
  -3   2  10       90.74       77.36      8.03 o 
  -2   2  10      205.38      123.60      5.86 o 
  -1   2  10       35.72       26.32      7.50 o 
   0   2  10      385.64      481.45     36.29 o 
   1   2  10      127.51      105.60     10.32 o 
   2   2  10        6.01        4.73      1.04 o 
   3   2  10        0.02        1.09      1.31 o 
   4   2  10       21.22       24.39      3.79 o 
   5   2  10      103.14      115.36      8.32 o 
   6   2  10       25.83       36.09      9.92 o 
   7   2  10        0.37        0.11      2.71 o 
   8   2  10       19.20       19.18      4.67 o 
 -12   3  10       30.17       29.01      6.56 o 
 -11   3  10        4.33        2.29      2.53 o 
 -10   3  10        5.47        6.99      2.79 o 
  -9   3  10        8.99       13.07      4.43 o 
  -8   3  10       91.48       92.35     11.37 o 
  -7   3  10        6.75        4.50      3.31 o 
  -6   3  10      505.06      517.10     26.10 o 
  -5   3  10       91.32       91.34     10.90 o 
  -1   3  10       65.04       44.21      7.22 o 
   0   3  10      307.75      115.47    100.29 o 
   1   3  10       77.16       64.84      7.84 o 
   2   3  10      172.57      203.92     25.40 o 
   3   3  10        6.86        7.35      1.87 o 
   4   3  10       14.68       15.31      3.16 o 
   5   3  10        9.12        7.71      2.21 o 
   6   3  10        5.07        4.69      2.01 o 
   7   3  10       59.28       75.03     16.07 o 
 -11   4  10       12.73       16.43      5.69 o 
 -10   4  10       32.18       47.23      8.96 o 
  -9   4  10       99.21      135.83     15.34 o 
  -8   4  10      119.62      129.50     14.76 o 
  -7   4  10        3.23        4.19      3.41 o 
  -6   4  10        0.00       -1.78      3.06 o 
  -1   4  10       31.50       27.34      7.51 o 
   0   4  10       13.35       13.44      5.18 o 
   1   4  10        0.63        1.16      1.60 o 
   2   4  10      231.01      288.66     25.73 o 
   3   4  10        0.94        2.63      3.96 o 
   4   4  10      402.20      534.36     42.89 o 
   5   4  10       11.85       14.52      4.30 o 
  -8   5  10       37.38       58.31     11.07 o 
  -7   5  10        0.07       -2.96      4.15 o 
  -6   5  10       41.91       53.39     10.37 o 
  -4   5  10        0.17       -0.50      2.71 o 
  -3   5  10       22.08       26.15      8.11 o 
  -2   5  10       18.66       17.29      6.85 o 
  -1   5  10       72.63       69.20     13.24 o 
   0   5  10        7.83       10.27      5.40 o 
   1   5  10        7.18        2.73      3.01 o 
   2   5  10       32.35       37.15     10.17 o 
   3   5  10       18.57       14.94      4.48 o 
 -13   0  11      132.96      140.99     15.78 o 
 -11   0  11       34.76       38.28      8.04 o 
  -9   0  11        0.42        2.67      2.69 o 
  -7   0  11      105.44      103.98     10.58 o 
  -5   0  11      405.47      426.11     20.65 o 
  -3   0  11      385.63      399.67     18.43 o 
  -1   0  11       98.66      104.84      8.94 o 
   1   0  11       43.83       42.68      4.38 o 
   3   0  11       41.70       46.60      3.27 o 
   5   0  11       28.26       30.60      6.74 o 
   7   0  11       31.64       40.56      9.31 o 
 -14   1  11        1.38       -0.36      3.14 o 
 -13   1  11       21.63       17.98      5.16 o 
 -12   1  11       35.17       38.40      5.87 o 
 -11   1  11       19.04       13.42      3.01 o 
 -10   1  11        0.16       -0.14      1.35 o 
  -9   1  11      116.66      115.32      8.84 o 
  -8   1  11        0.04        3.15      1.60 o 
  -7   1  11       63.77       66.41      5.36 o 
  -6   1  11      144.45      148.82      7.49 o 
  -5   1  11       51.71       47.01      3.88 o 
  -4   1  11      134.04      139.11      8.32 o 
  -3   1  11       81.69       97.55      6.87 o 
  -2   1  11       10.24       14.34      2.65 o 
  -1   1  11        3.74        2.93      1.41 o 
   0   1  11        2.53        1.96      1.10 o 
   1   1  11      116.90      105.35      4.97 o 
   2   1  11      120.37      121.33      9.13 o 
   3   1  11      125.97      129.18      7.65 o 
   4   1  11       51.20       45.48      4.71 o 
   5   1  11        1.02        2.14      1.40 o 
   6   1  11        2.83        3.05      1.95 o 
   7   1  11        0.02        1.05      2.50 o 
   8   1  11        3.17        5.73      6.29 o 
 -13   2  11       75.83       74.33     11.08 o 
 -12   2  11       17.46       15.01      4.59 o 
 -11   2  11       12.66       10.68      3.94 o 
 -10   2  11       28.86       28.50      6.12 o 
  -9   2  11       90.30       87.34     10.62 o 
  -8   2  11       74.99       77.57      6.19 o 
  -7   2  11      499.58      510.46     15.14 o 
  -6   2  11       43.79       46.05      4.29 o 
  -5   2  11      391.87      411.25     12.04 o 
  -4   2  11      100.51      100.61      6.20 o 
  -3   2  11        9.78        7.99      1.45 o 
  -2   2  11       75.63       61.76      8.98 o 
  -1   2  11       49.79       37.97     20.60 o 
   0   2  11        0.49       -0.83      1.07 o 
   1   2  11        9.14       14.43      3.53 o 
   2   2  11       75.98       87.11     10.93 o 
   3   2  11        5.63        6.24      1.81 o 
   4   2  11      190.38      215.10     11.26 o 
   5   2  11       12.92       14.25      2.85 o 
   6   2  11       23.18       26.40      5.76 o 
   7   2  11       23.22       36.68      6.78 o 
 -12   3  11       53.17       68.34     10.36 o 
 -11   3  11        4.73        6.03      2.87 o 
 -10   3  11        0.36       -1.55      2.50 o 
  -9   3  11        5.57        4.00      2.55 o 
  -8   3  11       22.80       25.94      6.34 o 
  -7   3  11       21.10       21.66      5.56 o 
  -6   3  11      222.59      232.20     17.99 o 
  -5   3  11      128.37      130.66     13.38 o 
  -4   3  11        6.47        7.25      3.34 o 
   0   3  11        0.26       -0.67      0.72 o 
   1   3  11       17.53       16.62      5.67 o 
   2   3  11        0.56       -0.99      1.86 o 
   3   3  11       23.03       28.18      7.99 o 
   4   3  11        6.54        6.55      2.81 o 
   5   3  11        6.10        3.76      1.38 o 
   6   3  11        0.31        3.60      2.61 o 
 -10   4  11        0.04       -0.02      1.62 o 
  -9   4  11       30.68       29.85      7.40 o 
  -8   4  11        2.86        2.90      3.97 o 
  -7   4  11       10.82       14.05      7.80 o 
  -6   4  11       55.00       52.83      9.70 o 
  -5   4  11        1.28        3.24      2.94 o 
  -1   4  11        6.01        4.72      3.38 o 
   0   4  11       19.25       10.54      4.61 o 
   1   4  11        2.16       -0.57      2.89 o 
   2   4  11       12.02       15.25      5.97 o 
   3   4  11      101.76      120.30     12.68 o 
   4   4  11        1.37       -0.83      2.68 o 
  -7   5  11        9.14       16.13      5.66 o 
  -6   5  11        1.84        2.52      2.88 o 
  -4   5  11       10.29       12.32      5.81 o 
  -3   5  11       24.62       33.23      9.39 o 
  -2   5  11       10.74       22.39      7.74 o 
  -1   5  11       16.35       19.31      7.44 o 
   0   5  11        2.07        3.39      3.43 o 
   1   5  11        0.21       -2.41      2.41 o 
 -12   0  12       14.47       16.99      5.49 o 
 -10   0  12       16.10       20.62      6.10 o 
  -8   0  12       69.29       59.96      8.58 o 
  -6   0  12        2.43        3.85      2.03 o 
  -4   0  12       19.86       22.47      4.74 o 
  -2   0  12        5.87        5.89      2.73 o 
   0   0  12      627.92      652.54     21.95 o 
   2   0  12      793.56      811.22     18.24 o 
   4   0  12       20.64       26.33      6.85 o 
   6   0  12        0.00       -1.23      4.71 o 
 -13   1  12        0.54       -0.03      5.08 o 
 -12   1  12        0.76       -1.51      1.51 o 
 -11   1  12       33.35       27.82      4.46 o 
 -10   1  12        1.78       -0.17      2.32 o 
  -9   1  12       63.19       64.82      6.69 o 
  -8   1  12        7.60        7.74      2.41 o 
  -7   1  12        2.85        2.56      1.57 o 
  -6   1  12        0.21        0.06      1.42 o 
  -5   1  12        1.27        0.58      1.37 o 
  -4   1  12       45.63       53.56      5.44 o 
  -3   1  12       15.66       21.28      2.89 o 
  -2   1  12       30.76       29.06      3.96 o 
  -1   1  12       84.15       87.76      6.22 o 
   0   1  12      118.27      107.30      5.96 o 
   1   1  12      508.60      471.36     12.10 o 
   2   1  12       41.22       36.90      3.79 o 
   3   1  12      165.36      165.80      7.10 o 
   4   1  12      138.93      152.30      6.72 o 
   5   1  12       18.61       15.28      5.22 o 
   6   1  12      146.80      166.97     17.59 o 
   7   1  12       26.91       24.64      5.22 o 
 -13   2  12        6.39        3.74      2.09 o 
 -12   2  12       34.00       33.68      7.19 o 
 -11   2  12        2.34        2.53      2.01 o 
 -10   2  12        8.86        7.90      3.59 o 
  -9   2  12      172.82      184.77     11.75 o 
  -8   2  12       92.58      102.44      8.65 o 
  -7   2  12      361.33      379.88     13.38 o 
  -6   2  12       21.88       19.20      3.00 o 
  -5   2  12      109.71      109.26      6.49 o 
  -4   2  12        5.09        4.05      1.20 o 
  -3   2  12      176.38      176.34      8.46 o 
  -2   2  12       26.43       23.56      5.14 o 
  -1   2  12      319.06      327.84     20.91 o 
   0   2  12       44.35       48.07      5.75 o 
   1   2  12       32.63       30.90      5.61 o 
   2   2  12       62.06       74.14      7.07 o 
   3   2  12        3.73        3.53      2.04 o 
   4   2  12      185.75      216.26     11.47 o 
   5   2  12       23.21       37.59      6.26 o 
   6   2  12       21.63       29.84      6.21 o 
 -12   3  12        3.27        3.74      2.57 o 
 -11   3  12       12.64       14.05      4.82 o 
 -10   3  12        2.80        9.45      4.75 o 
  -9   3  12        9.75       15.57      4.63 o 
  -8   3  12       51.50       54.31      8.95 o 
  -7   3  12       18.48       19.74      5.14 o 
  -6   3  12       61.15      110.96     12.76 o 
  -5   3  12       27.31       21.79      5.30 o 
  -4   3  12        0.13        1.78      2.38 o 
   1   3  12       10.05        6.76      3.75 o 
   2   3  12       93.87       88.80     13.40 o 
   3   3  12       11.79        8.62      3.05 o 
   4   3  12       46.65       51.61      8.27 o 
   5   3  12        5.72        5.08      3.08 o 
 -10   4  12        0.15        5.29      4.19 o 
  -9   4  12      116.52      138.62     15.93 o 
  -8   4  12        6.45       26.98      7.25 o 
  -7   4  12      113.23      113.54     14.35 o 
  -6   4  12      128.53      143.79     16.35 o 
  -5   4  12       23.34       10.25      4.87 o 
  -1   4  12        0.14       -1.31      2.10 o 
   0   4  12       21.49       38.21      9.79 o 
   1   4  12        3.83        8.33      5.15 o 
   2   4  12       25.42       32.24      9.01 o 
   3   4  12        4.46        9.02      3.60 o 
  -6   5  12        0.03       -2.57      4.41 o 
  -5   5  12        2.96        5.70      2.16 o 
  -4   5  12        4.21        3.53      2.53 o 
  -3   5  12        0.01       -0.29      2.24 o 
  -2   5  12        0.41        3.66      3.60 o 
  -1   5  12        1.53        0.47      2.30 o 
   0   5  12        0.23       -2.11      2.75 o 
 -13   0  13      245.76      269.18     23.07 o 
 -11   0  13      128.01      142.48     15.44 o 
  -9   0  13        2.73        0.14      1.82 o 
  -7   0  13       14.33       12.53      3.25 o 
  -5   0  13      365.79      360.21     20.12 o 
  -3   0  13       55.27       48.94      6.87 o 
  -1   0  13       17.37       15.66      3.90 o 
   1   0  13      848.80      793.59     19.58 o 
   3   0  13      427.78      403.70     25.96 o 
   5   0  13       83.15       92.41     12.86 o 
 -13   1  13       15.99       15.18      3.85 o 
 -12   1  13       58.68       58.54      7.72 o 
 -11   1  13        0.69        0.22      1.42 o 
 -10   1  13       18.90       18.58      4.86 o 
  -9   1  13       90.27       88.06      8.04 o 
  -8   1  13       20.23       19.53      3.73 o 
  -7   1  13      317.63      327.60     12.30 o 
  -6   1  13       61.88       57.17      4.88 o 
  -5   1  13       56.26       64.15      8.62 o 
  -4   1  13       15.31       14.29      3.26 o 
  -3   1  13      811.84      882.97     21.87 o 
  -2   1  13       15.37       16.87      3.06 o 
  -1   1  13       12.62       10.67      2.27 o 
   0   1  13       11.03       10.37      1.74 o 
   1   1  13      125.44      119.99      5.72 o 
   2   1  13        0.32        0.17      1.15 o 
   3   1  13       87.45       91.91      5.39 o 
   4   1  13        0.65        2.43      3.44 o 
   5   1  13      117.42      128.62     10.97 o 
   6   1  13        0.86        2.29      2.94 o 
 -12   2  13        2.46       -0.78      2.28 o 
 -11   2  13       44.61       49.16      9.05 o 
 -10   2  13       19.00       22.37      5.50 o 
  -9   2  13       73.23       73.48      7.59 o 
  -8   2  13        2.49        1.95      1.43 o 
  -7   2  13      142.32      143.09     10.16 o 
  -6   2  13        0.01        1.29      3.38 o 
  -5   2  13       10.33        8.30      1.75 o 
  -4   2  13       25.53       23.28      2.86 o 
  -3   2  13        8.88        3.00      2.98 o 
  -2   2  13       55.65       48.46      5.91 o 
  -1   2  13      214.30      216.67      9.74 o 
   0   2  13       27.36       29.85      3.81 o 
   1   2  13        8.14        8.80      3.17 o 
   2   2  13        4.55        4.92      1.96 o 
   3   2  13      129.39      153.24      9.44 o 
   4   2  13       63.62       67.53      6.59 o 
   5   2  13       46.28       61.70      8.08 o 
   6   2  13       16.41       20.67      7.58 o 
 -11   3  13       25.99       39.93      8.20 o 
 -10   3  13        0.10        5.04      4.07 o 
  -9   3  13        0.00        1.37      2.66 o 
  -8   3  13        0.06        1.15      2.83 o 
  -7   3  13      148.82      162.31     15.98 o 
  -6   3  13       84.30       85.28     11.41 o 
  -5   3  13       23.36       29.32      7.16 o 
  -4   3  13        9.30        9.16      3.72 o 
  -3   3  13      160.06      153.34     15.72 o 
   1   3  13      162.38      177.56     19.39 o 
   2   3  13        9.64       15.17      6.15 o 
   3   3  13       76.60       85.75     10.44 o 
   4   3  13       12.70       13.68      3.80 o 
  -9   4  13       70.69       76.94     12.03 o 
  -8   4  13       30.80       32.82      8.17 o 
  -7   4  13      226.10      283.30     23.10 o 
  -6   4  13       33.51       28.21      7.08 o 
  -5   4  13      176.16      205.93     20.05 o 
  -4   4  13        5.78        4.19      2.64 o 
  -1   4  13       41.70       32.80      8.88 o 
   0   4  13       77.76       78.75     13.98 o 
   1   4  13        0.29       -3.10      3.10 o 
   2   4  13        2.36        5.86      4.38 o 
  -4   5  13        2.23        3.87      3.11 o 
  -3   5  13       12.91       13.35      6.17 o 
 -12   0  14       25.94       25.65      7.28 o 
 -10   0  14       19.25       26.24      6.80 o 
  -8   0  14       73.72       72.75      9.90 o 
  -6   0  14      450.97      477.09     24.26 o 
  -4   0  14        5.75        6.06      2.64 o 
  -2   0  14        2.03        1.19      1.93 o 
   0   0  14      417.75      407.78     18.41 o 
   2   0  14      405.17      376.53     16.46 o 
   4   0  14        2.38        2.84      1.71 o 
 -13   1  14        0.45        0.59      4.77 o 
 -12   1  14       25.47       28.91      5.10 o 
 -11   1  14        3.87        3.15      1.34 o 
 -10   1  14        9.18        9.49      2.83 o 
  -9   1  14      229.33      239.66     13.73 o 
  -8   1  14       71.56       80.83      7.65 o 
  -7   1  14      383.97      417.58     16.87 o 
  -6   1  14        5.82        4.89      2.55 o 
  -5   1  14       72.29       71.26      6.74 o 
  -4   1  14      225.09      237.12     11.95 o 
  -3   1  14       15.15       13.72      2.99 o 
  -2   1  14       59.60       60.55      5.78 o 
  -1   1  14       36.45       26.56      3.42 o 
   0   1  14       15.27       11.96      1.93 o 
   1   1  14        0.31        0.79      0.85 o 
   2   1  14       46.69       49.79      4.12 o 
   3   1  14        3.21        1.54      1.74 o 
   4   1  14        0.00       -0.89      2.92 o 
   5   1  14       45.54       52.17      7.39 o 
 -12   2  14        0.06       -1.45      2.72 o 
 -11   2  14       23.33       22.28      6.45 o 
 -10   2  14       35.55       32.73      5.11 o 
  -9   2  14       55.33       54.89      6.73 o 
  -8   2  14        9.61        6.62      1.91 o 
  -7   2  14        1.81        1.49      3.06 o 
  -6   2  14       14.88       16.89      3.23 o 
  -5   2  14        1.71        2.13      1.71 o 
  -4   2  14        0.43        0.52      1.41 o 
  -3   2  14      150.58       89.58     27.68 o 
  -2   2  14       54.77       46.33      9.92 o 
  -1   2  14       64.54       61.44      5.39 o 
   0   2  14       17.62       13.29      2.42 o 
   1   2  14        0.74        1.29      1.76 o 
   2   2  14        8.71        7.68      2.14 o 
   3   2  14        4.58        1.49      1.77 o 
   4   2  14        3.38        3.74      3.37 o 
   5   2  14       18.71       31.16     10.17 o 
 -11   3  14       14.68       22.54      7.18 o 
 -10   3  14       66.65       78.96     11.67 o 
  -9   3  14        8.69       10.06      4.17 o 
  -8   3  14        3.11        3.18      1.60 o 
  -7   3  14        0.61        1.20      2.16 o 
  -6   3  14       21.93       20.47      6.41 o 
  -5   3  14        8.49        4.19      3.33 o 
  -4   3  14        0.38        4.59      3.55 o 
  -3   3  14        1.07        0.98      2.76 o 
  -2   3  14        5.03        7.91      3.62 o 
   0   3  14       68.87       78.50     13.30 o 
   1   3  14       10.50       11.20      5.42 o 
   2   3  14      183.73      203.79     21.34 o 
   3   3  14       13.44       13.14      4.03 o 
  -8   4  14      160.04      197.67     19.80 o 
  -7   4  14       30.08       33.89      8.36 o 
  -6   4  14        7.57       14.43      5.86 o 
  -5   4  14        9.77        4.07      2.81 o 
  -4   4  14        0.94       -2.09      2.94 o 
  -3   4  14        0.82        0.46      2.39 o 
  -1   4  14        0.20       -1.18      3.73 o 
   0   4  14       18.09       13.01      5.93 o 
   1   4  14       13.08       17.96      6.62 o 
 -11   0  15        0.62        3.15      3.09 o 
  -9   0  15       65.29       66.26     10.41 o 
  -7   0  15        1.61       -0.53      3.03 o 
  -5   0  15      281.53      314.93     20.08 o 
  -3   0  15        0.00        1.26      1.78 o 
  -1   0  15      813.57      775.55     27.86 o 
   1   0  15      500.94      452.17     15.48 o 
   3   0  15        7.36        6.35      3.92 o 
 -12   1  15       11.58       10.44      3.11 o 
 -11   1  15       37.94       37.51      5.83 o 
 -10   1  15       37.69       34.51      5.37 o 
  -9   1  15      149.28      153.55     11.12 o 
  -8   1  15       40.42       44.95      5.85 o 
  -7   1  15       15.56       19.78      3.88 o 
  -6   1  15       39.28       47.38      5.74 o 
  -5   1  15        0.54        3.78      2.37 o 
  -4   1  15       51.67       50.85      5.52 o 
  -3   1  15       10.56       10.37      4.40 o 
  -2   1  15        2.72        3.33      1.79 o 
  -1   1  15       26.06       25.98      3.09 o 
   0   1  15       88.77       82.24      5.26 o 
   1   1  15      174.32      169.75      9.29 o 
   2   1  15       12.66       10.52      1.77 o 
   3   1  15        0.02       -2.82      7.84 o 
   4   1  15        2.19        1.45      2.43 o 
 -11   2  15       22.28       17.02      5.44 o 
 -10   2  15        0.40        1.02      2.28 o 
  -9   2  15       44.52       43.55      6.12 o 
  -8   2  15        2.50        1.41      2.48 o 
  -7   2  15        0.00       -2.22      2.92 o 
  -6   2  15        5.07        3.72      1.93 o 
  -5   2  15      105.67      113.04      9.20 o 
  -4   2  15       10.63        8.20      2.82 o 
  -3   2  15      118.89      110.72     12.93 o 
  -2   2  15      131.13      132.41     13.94 o 
  -1   2  15       16.16       10.88      3.69 o 
   0   2  15       65.62       69.95      9.84 o 
   1   2  15        0.32       -1.52      1.97 o 
   2   2  15        4.23        2.79      1.11 o 
   3   2  15        2.02        1.06      2.04 o 
 -10   3  15       30.25       31.88      7.90 o 
  -9   3  15        4.20        6.45      3.97 o 
  -8   3  15        5.52        5.41      2.64 o 
  -7   3  15        0.59        2.27      2.75 o 
  -6   3  15        0.67        3.22      3.78 o 
  -5   3  15        0.06        1.72      2.07 o 
  -4   3  15        0.85        4.62      2.92 o 
  -3   3  15       21.07       26.84      6.98 o 
  -2   3  15        2.61        2.29      2.43 o 
  -1   3  15       19.21       20.02      5.77 o 
   0   3  15       20.31       10.10      3.39 o 
   1   3  15        4.27        3.63      2.33 o 
   2   3  15       55.65       54.88      8.38 o 
  -7   4  15       70.30      100.41     14.54 o 
  -6   4  15        0.33        9.23      4.53 o 
  -5   4  15       66.18       76.01     12.78 o 
  -4   4  15        1.50        1.86      2.77 o 
  -3   4  15        0.55       -1.55      3.58 o 
  -2   4  15       40.25       27.04      6.41 o 
  -1   4  15        0.00       -1.42      3.34 o 
 -12   0  16       69.46       77.55     12.69 o 
 -10   0  16       12.20       19.43      6.15 o 
  -8   0  16       44.07       41.08      8.33 o 
  -6   0  16        0.13       -2.49      3.99 o 
  -4   0  16        0.58       -0.34      2.06 o 
  -2   0  16        0.26        1.50      2.03 o 
   0   0  16       11.59       11.59      2.47 o 
   2   0  16        9.66        8.92      3.96 o 
 -12   1  16       10.56        7.74      2.50 o 
 -11   1  16       58.34       62.94      7.58 o 
 -10   1  16        0.66        2.25      1.81 o 
  -9   1  16      122.37      127.05     10.36 o 
  -8   1  16       63.53       61.10      7.06 o 
  -7   1  16       88.80       88.38      8.21 o 
  -6   1  16        0.01        0.72      1.44 o 
  -5   1  16      126.87      125.06      9.31 o 
  -4   1  16       12.48       11.14      2.93 o 
  -3   1  16      223.96      232.15     15.56 o 
  -2   1  16       38.23       38.12      4.87 o 
  -1   1  16      160.97      149.37      7.41 o 
   0   1  16       60.84       55.57      6.66 o 
   1   1  16       33.52       30.79      3.81 o 
   2   1  16        5.24        3.26      1.83 o 
   3   1  16        8.67        5.15      2.37 o 
 -11   2  16       27.18       25.17      4.67 o 
 -10   2  16       13.39       11.66      3.15 o 
  -9   2  16        5.64        6.12      1.63 o 
  -8   2  16       62.56       62.73      7.38 o 
  -7   2  16       31.05       30.85      4.89 o 
  -6   2  16       27.56       27.10      4.82 o 
  -5   2  16       14.89       13.76      3.29 o 
  -4   2  16       21.68       19.65      3.61 o 
  -3   2  16       12.35       14.43      4.77 o 
  -2   2  16        9.02        7.20      3.48 o 
  -1   2  16       23.77       23.02      5.60 o 
   0   2  16        1.60        4.25      3.68 o 
   1   2  16       57.43       66.89      7.50 o 
   2   2  16       80.46       85.84     15.19 o 
  -9   3  16        4.87       11.69      5.52 o 
  -8   3  16        0.92        4.86      4.53 o 
  -7   3  16       37.97       60.59     10.69 o 
  -6   3  16        2.09        0.60      2.15 o 
  -5   3  16       99.58      128.30     15.74 o 
  -4   3  16       10.89       14.02      5.61 o 
  -3   3  16       21.31       14.78      4.92 o 
  -2   3  16       23.78       27.51      7.32 o 
  -1   3  16        1.31       -0.12      1.78 o 
   0   3  16       16.11       14.32      3.72 o 
   1   3  16       22.12       16.70      6.10 o 
 -11   0  17      204.38      226.71     20.99 o 
  -9   0  17      630.94      678.78     34.09 o 
  -7   0  17        6.94        4.46      2.81 o 
  -5   0  17      191.61      200.88     16.68 o 
  -3   0  17        0.62       -2.90      3.06 o 
  -1   0  17        5.55        7.60      2.97 o 
   1   0  17      107.61       87.21     12.20 o 
 -11   1  17       18.93       15.86      3.69 o 
 -10   1  17        5.79        5.26      1.67 o 
  -9   1  17        0.13        0.25      1.57 o 
  -8   1  17       17.53       19.31      3.63 o 
  -7   1  17        8.73        8.53      2.85 o 
  -6   1  17        3.25        2.73      1.22 o 
  -5   1  17       91.72       94.61      8.36 o 
  -4   1  17        9.48        6.99      2.09 o 
  -3   1  17       46.55       45.24      5.53 o 
  -2   1  17      106.44       93.91     11.63 o 
  -1   1  17      229.89      213.22     29.72 o 
   0   1  17       59.66       57.15      5.94 o 
   1   1  17      129.23      125.04     16.07 o 
   2   1  17        1.00       -0.93      2.60 o 
 -10   2  17       14.14       11.89      3.14 o 
  -9   2  17        4.06        4.70      2.64 o 
  -8   2  17        4.84        2.52      2.58 o 
  -7   2  17       30.92       31.27      6.42 o 
  -6   2  17        7.18        4.95      3.49 o 
  -5   2  17      175.70      178.55     15.37 o 
  -4   2  17        4.58       13.44      9.46 o 
  -3   2  17        8.72        8.43      4.69 o 
  -2   2  17       12.68       12.31      5.25 o 
  -1   2  17       36.91       54.01      9.33 o 
   0   2  17       53.87       62.18      9.64 o 
   1   2  17        5.75        5.23      2.33 o 
  -7   3  17        6.84       11.93      5.34 o 
  -6   3  17        2.90        5.64      3.88 o 
  -5   3  17        2.62       10.58      5.11 o 
  -4   3  17        0.25       -3.22      3.33 o 
  -3   3  17        2.66       -2.52      3.48 o 
  -2   3  17        2.76        4.18      3.51 o 
  -1   3  17        5.63        0.66      2.64 o 
 -10   0  18       50.81       54.20     10.92 o 
  -8   0  18      148.71      168.70     17.00 o 
  -6   0  18      201.65      199.61     17.60 o 
  -4   0  18       28.08       19.29      5.78 o 
  -2   0  18        5.76        3.88      2.26 o 
   0   0  18        5.07        3.57      2.57 o 
 -10   1  18        4.27        2.29      2.30 o 
  -9   1  18        0.94       -0.03      2.07 o 
  -8   1  18       71.73       81.27      8.44 o 
  -7   1  18        1.77        0.20      1.39 o 
  -6   1  18        4.15        4.93      2.34 o 
  -5   1  18       38.56       30.89      4.69 o 
  -4   1  18       34.15       38.55      5.40 o 
  -3   1  18      197.12      179.06     18.23 o 
  -2   1  18        4.43        7.87      3.82 o 
  -1   1  18      129.25      119.92     12.48 o 
   0   1  18       17.61        8.89      3.99 o 
  -8   2  18        2.58        0.11      2.56 o 
  -7   2  18       25.74       23.57      4.88 o 
  -6   2  18        0.42       -0.04      1.57 o 
  -5   2  18       13.94       10.16      3.72 o 
  -4   2  18        1.36        2.54      3.17 o 
  -3   2  18       26.78       27.33      7.09 o 
  -2   2  18        1.56        2.74      2.56 o 
  -1   2  18       78.98      100.89     12.67 o 
  -9   0  19       49.72       50.05     10.44 o 
  -7   0  19      117.67      132.51     15.10 o 
  -5   0  19      293.84      294.50     21.36 o 
  -3   0  19        9.33        7.16      3.15 o 
  -1   0  19       69.13       37.87      7.84 o 
  -8   1  19       11.23        9.06      4.66 o 
  -7   1  19       85.19       91.07      9.04 o 
  -6   1  19        0.00        0.55      2.05 o 
  -5   1  19       12.11       10.70      2.81 o 
  -4   1  19        2.52        2.70      2.81 o 
  -3   1  19       76.60       72.00     10.05 o 
  -2   1  19        0.19        3.32      3.42 o 
                                                 
